# Supplementary material for: The Prevalence of Adrenal Insufficiency in Individuals with Traumatic Spinal Cord Injury: A Systematic Review and Meta-Analysis
Source: J Clin Med. 2025 Mar 21;14(7):2141. doi: 10.3390/jcm14072141 (PMC11989398; doi:10.3390/jcm14072141)
Supplement: Supplementary file 1 [file jcm-14-02141-s001.zip]

Archive with 1 entries (1 files):
- jcm-3514450-supplementary.pdf
